# Supplementary material for: Genome-Wide Identification of the BPC Gene Family in Brassica juncea and Expression Analysis of Its Regulatory Mechanisms in Response to Light and Salicylic Acid
Source: Int J Mol Sci. 2026 Mar 14;27(6):2664. doi: 10.3390/ijms27062664 (PMC13026133; doi:10.3390/ijms27062664)
Supplement: Supplementary file 1 [file ijms-27-02664-s001.zip › data.xlsx]

## Sheet: Bju-Bju duplicated gene pairs
BjuVA01G00210.1	BjuVA06G48080.1
BjuVA01G00210.1	BjuVA08G24480.1
BjuVA01G00210.1	BjuVB02G75810.1
BjuVA01G00210.1	BjuVB03G14980.1
BjuVA02G19740.1	BjuVB05G51790.1
BjuVA03G19180.1	BjuVB08G18130.1
BjuVA04G01920.1	BjuVA07G25180.1
BjuVA04G01920.1	BjuVA09G44830.1
BjuVA04G01920.1	BjuVA09G52410.1
BjuVA04G01920.1	BjuVB06G53830.1
BjuVA04G01920.1	BjuVB06G45780.1
BjuVA04G01920.1	BjuVB08G57020.1
BjuVA04G16390.1	BjuVA08G24480.1
BjuVA04G16390.1	BjuVB01G19350.1
BjuVA04G16390.1	BjuVB02G12980.1
BjuVA04G16390.1	BjuVB02G75810.1
BjuVA04G16390.1	BjuVB03G14980.1
BjuVA06G48080.1	BjuVA08G24480.1
BjuVA06G48080.1	BjuVB01G19350.1
BjuVA06G48080.1	BjuVB02G75810.1
BjuVA06G48080.1	BjuVB02G12980.1
BjuVA06G48080.1	BjuVB03G14980.1
BjuVA07G25180.1	BjuVB06G45780.1
BjuVA07G25180.1	BjuVB06G53830.1
BjuVA07G25180.1	BjuVB08G57020.1
BjuVA08G24480.1	BjuVB01G19350.1
BjuVA08G24480.1	BjuVB02G75810.1
BjuVA08G24480.1	BjuVB03G14980.1
BjuVA09G44830.1	BjuVB06G45780.1
BjuVA09G44830.1	BjuVB08G57020.1
BjuVA09G52410.1	BjuVB06G45780.1
BjuVA09G52410.1	BjuVB08G57020.1
BjuVA09G61970.1	BjuVB02G07240.1
BjuVA09G61970.1	BjuVB03G05880.1
BjuVA09G61830.1	BjuVB02G07240.1
BjuVA09G61830.1	BjuVB06G33710.1
BjuVB01G19350.1	BjuVB02G75810.1
BjuVB01G19350.1	BjuVB02G12980.1
BjuVB02G12980.1	BjuVB02G75810.1
BjuVB02G75810.1	BjuVB03G14980.1
BjuVB03G05880.1	BjuVB06G33710.1
BjuVB06G45780.1	BjuVB06G53830.1
BjuVB06G45780.1	BjuVB08G57020.1
BjuVB06G53830.1	BjuVB08G57020.1

## Sheet: Bra-Bju BPC gene links 
BraA01g000290.4C.1	BjuVA01G00210.1
BraA01g000290.4C.1	BjuVA06G48080.1
BraA01g000290.4C.1	BjuVA08G24480.1
BraA01g000290.4C.1	BjuVB02G75810.1
BraA01g000290.4C.1	BjuVB03G14980.1
BraA02g018660.4C.1	BjuVA02G19740.1
BraA02g018660.4C.1	BjuVB05G51790.1
BraA03g018760.4C.1	BjuVA03G19180.1
BraA03g018760.4C.1	BjuVB08G18130.1
BraA04g001960.4C.1	BjuVA04G01920.1
BraA04g001960.4C.1	BjuVA07G25180.1
BraA04g001960.4C.1	BjuVA09G44830.1
BraA04g001960.4C.1	BjuVA09G52410.1
BraA04g001960.4C.1	BjuVB06G45780.1
BraA04g001960.4C.1	BjuVB06G53830.1
BraA04g001960.4C.1	BjuVB08G57020.1
BraA04g017410.4C.1	BjuVA04G16390.1
BraA04g017410.4C.1	BjuVB01G19350.1
BraA04g017410.4C.1	BjuVB02G12980.1
BraA06g011030.4C.1	BjuVB03G05880.1
BraA06g011030.4C.1	BjuVB06G33710.1
BraA06g047270.4C.1	BjuVA01G00210.1
BraA06g047270.4C.1	BjuVA06G48080.1
BraA06g047270.4C.1	BjuVA08G24480.1
BraA06g047270.4C.1	BjuVB01G19350.1
BraA06g047270.4C.1	BjuVB02G12980.1
BraA06g047270.4C.1	BjuVB02G75810.1
BraA06g047270.4C.1	BjuVB03G14980.1
BraA07g025240.4C.1	BjuVA04G01920.1
BraA07g025240.4C.1	BjuVA07G25180.1
BraA07g025240.4C.1	BjuVB06G45780.1
BraA07g025240.4C.1	BjuVB06G53830.1
BraA07g025240.4C.1	BjuVB08G57020.1
BraA08g023490.4C.1	BjuVA01G00210.1
BraA08g023490.4C.1	BjuVA04G16390.1
BraA08g023490.4C.1	BjuVA06G48080.1
BraA08g023490.4C.1	BjuVA08G24480.1
BraA08g023490.4C.1	BjuVB02G75810.1
BraA08g023490.4C.1	BjuVB03G14980.1
BraA08g030990.4C.1	BjuVA09G61830.1
BraA08g030990.4C.1	BjuVB02G07240.1
BraA08g030990.4C.1	BjuVB03G05880.1
BraA08g030990.4C.1	BjuVB06G33710.1
BraA09g053210.4C.1	BjuVA04G01920.1
BraA09g053210.4C.1	BjuVA07G25180.1
BraA09g053210.4C.1	BjuVA09G44830.1
BraA09g053210.4C.1	BjuVA09G52410.1
BraA09g053210.4C.1	BjuVB06G45780.1
BraA09g053210.4C.1	BjuVB06G53830.1
BraA09g053210.4C.1	BjuVB08G57020.1
BraA09g062320.4C.1	BjuVA09G61970.1
BraA09g062320.4C.1	BjuVA09G61830.1
BraA09g062320.4C.1	BjuVB02G07240.1

## Sheet: Bni-Bju BPC gene links
BniB01g022920.2N.1	BjuVB01G19350.1
BniB01g022920.2N.1	BjuVB02G12980.1
BniB01g022920.2N.1	BjuVB02G75810.1
BniB01g022920.2N.1	BjuVB03G14980.1
BniB02g009630.2N.1	BjuVB02G07240.1
BniB02g009630.2N.1	BjuVB03G05880.1
BniB02g009630.2N.1	BjuVB06G33710.1
BniB02g016940.2N.1	BjuVB01G19350.1
BniB02g016940.2N.1	BjuVB02G12980.1
BniB02g016940.2N.1	BjuVB02G75810.1
BniB02g016940.2N.1	BjuVB03G14980.1
BniB02g089500.2N.1	BjuVB01G19350.1
BniB02g089500.2N.1	BjuVB02G12980.1
BniB02g089500.2N.1	BjuVB02G75810.1
BniB02g089500.2N.1	BjuVB03G14980.1
BniB03g006110.2N.1	BjuVB02G07240.1
BniB03g006110.2N.1	BjuVB03G05880.1
BniB03g006110.2N.1	BjuVB06G33710.1
BniB03g015530.2N.1	BjuVB01G19350.1
BniB03g015530.2N.1	BjuVB02G75810.1
BniB03g015530.2N.1	BjuVB03G14980.1
BniB05g000770.2N.1	BjuVB01G19350.1
BniB05g000770.2N.1	BjuVB02G12980.1
BniB05g000770.2N.1	BjuVB02G75810.1
BniB05g000770.2N.1	BjuVB03G14980.1
BniB05g064600.2N.1	BjuVB05G51790.1
BniB06g039990.2N.1	BjuVB06G33710.1
BniB06g040000.2N.1	BjuVB02G07240.1
BniB06g040000.2N.1	BjuVB03G05880.1
BniB06g053700.2N.1	BjuVB06G45780.1
BniB06g053700.2N.1	BjuVB06G53830.1
BniB06g053700.2N.1	BjuVB08G57020.1
BniB06g062720.2N.1	BjuVB06G45780.1
BniB06g062720.2N.1	BjuVB06G53830.1
BniB06g062720.2N.1	BjuVB08G57020.1
BniB08g022280.2N.1	BjuVB08G18130.1
BniB08g074530.2N.1	BjuVB06G45780.1
BniB08g074530.2N.1	BjuVB06G53830.1
BniB08g074530.2N.1	BjuVB08G57020.1

## Sheet: At-Bju BPC gene links
BjuVA01G00210.1	AT2G21240.1
BjuVA01G00210.1	AT4G38910.2
BjuVA02G19740.1	AT1G68120.1
BjuVA03G19180.1	AT2G35550.1
BjuVA04G16390.1	AT2G21240.1
BjuVA04G16390.1	AT4G38910.2
BjuVA06G48080.1	AT2G21240.1
BjuVA06G48080.1	AT4G38910.2
BjuVA08G24480.1	AT2G21240.1
BjuVA08G24480.1	AT4G38910.2
BjuVA09G61970.1	AT1G14685.3
BjuVA09G61970.1	AT2G01930.1
BjuVB01G19350.1	AT2G21240.1
BjuVB01G19350.1	AT4G38910.2
BjuVB02G07240.1	AT1G14685.3
BjuVB02G07240.1	AT2G01930.1
BjuVB02G12980.1	AT2G21240.1
BjuVB02G12980.1	AT4G38910.2
BjuVB02G75810.1	AT2G21240.1
BjuVB02G75810.1	AT4G38910.2
BjuVB03G05880.1	AT1G14685.3
BjuVB03G14980.1	AT2G21240.1
BjuVB03G14980.1	AT4G38910.2
BjuVB05G51790.1	AT1G68120.1
BjuVB06G33710.1	AT1G14680.1
BjuVB06G33710.1	AT2G01930.1
BjuVB08G18130.1	AT2G35550.1

## Sheet: Bju BPC gene TPM value
ID	root	stem	shoot	leaf	calli	flower	flower_bud	nectary	ovule	embryo	pod	pod_shell	seeding	seed	seed_coat
BjuBPC1	9.566	10.87	9.071	5.935	14.097	9.026	6.512	12.187	6.289	4.961	8.03	10.376	10.389	5.829	9.84
BjuBPC2	0.14	0.046	0	0.25	1.62	0.41	0.73	0.304	1.317	2.672	0.203	0	0.061	0.342	0.35
BjuBPC3	1.299	0.61	0.462	0.5	1.428	0.671	1.462	0.739	7.768	4.12	1.276	0.854	0.321	2.651	4.531
BjuBPC4	7.389	15.215	6.177	5.097	8.933	8.064	8.275	9.232	7.45	3.497	7.338	10.515	7.608	5.908	5.62
BjuBPC5	6.663	6.137	5.19	3.901	11.767	7.735	4.97	8.501	4.331	4.867	6.05	3.457	4.932	4.623	5.129
BjuBPC6	7.347	8.299	8.053	4.206	12.122	6.063	4.881	5.458	4.671	4.575	6.596	6.101	13.773	5.228	4.581
BjuBPC7	12.155	12.162	6.775	6.545	8.771	42.913	15.362	36.543	19.882	8.717	16.793	19.033	5.926	12.392	19.848
BjuBPC8	9.542	7.266	2.822	3.888	8.352	7.785	7.584	5.627	3.187	4.33	10.334	8.198	10.201	9.209	7.019
BjuBPC9	21.569	18.536	16.52	9.516	18.428	14.067	6.247	20.573	1.875	4.662	7.595	5.233	11.335	7.031	6.348
BjuBPC10	9.347	13.538	6.658	4.641	11.172	21.136	6.658	23.059	8.195	7.2	10.826	8.969	6.961	12.629	11.701
BjuBPC11	8.756	13.059	6.961	4.596	13.707	18.916	6.42	23.36	8.08	7.201	10.494	9.704	6.387	12.705	11.567
BjuBPC12	15.42	19.04	6.548	3.11	21.751	6.218	4.052	11.236	1.775	4.102	17.342	7.994	4.416	4.323	4.664
BjuBPC13	11.992	15.825	6.031	2.963	27.184	10.01	3.177	8.794	2.216	5.456	9.831	3.971	3.853	4.858	5.494
BjuBPC14	7.264	7.065	4.667	3.504	9.678	9.898	4.071	7.078	3.399	4.073	4.091	3.684	5.653	4.197	5.367
BjuBPC15	26.688	27.856	11.312	6.792	29.824	32.492	7.006	23.419	5.828	9.906	14.619	10.59	8.445	7.414	16.491
BjuBPC16	0.014	0	3.667	0.27	0.507	0.084	0.325	0.022	0.927	0.395	0.15	0.112	0.042	0.155	0.463
BjuBPC17	5.474	5.45	5.118	4.537	9.756	8.715	5.571	5.058	3.895	3.57	6.556	4.72	9.404	5.335	3.692
BjuBPC18	11.437	18.705	6.724	6.895	25.547	28.073	5.459	16.916	7.074	5.464	5.992	5.77	3.452	3.517	6.818
BjuBPC19	5.453	4.679	3.262	3.998	7.399	8.361	3.662	5.579	4.009	5.612	3.958	5.349	5.438	5.486	6.752
BjuBPC20	0.791	0.299	0.183	0.609	4.461	2.089	2.042	1.392	1.096	4.609	1.297	0	0.592	1.5	1.196
BjuBPC21	4.039	6.677	2.325	1.568	2.891	7.017	3.918	1.243	5.535	2.957	2.518	1.223	1.333	4.221	3.118
BjuBPC22	7.915	9.374	4.759	4.622	4.067	12.599	11.648	14.738	15.948	8.698	10.704	9.646	4.453	6.78	11.754
BjuBPC23	4.535	4.401	4.758	4.051	7.293	8.324	4.907	8.347	2.307	1.421	3.626	4.693	5.76	1.416	1.138
BjuBPC24	1.976	2.132	1.278	1.103	6.432	1.093	4.077	3.075	15.109	8.074	3.015	2.721	1.27	4.709	8.414
BjuBPC25	10.477	5.483	17.247	5.703	14.627	22.279	4.765	48.753	53.746	11.414	0	0	10.408	7.987	38.042

## Sheet: qRT-PCR Cq value
Target	Sample	Biological Set Name	Cq	Starting Quantity (SQ)	Log Starting Quantity	SQ Mean	SQ Std. Dev	Set Point	Well Note	▲Cq	▲▲Cq
BPC1	UV-A		28.4908				0	60		4.44104	-1.06947	2.09867	2.09867	1.47457
BPC1	UV-A		29.1074				0	60		5.01302	-0.294762	1.22668	1.22668
BPC1	UV-A		29.1534				0	60		5.03582	-0.135333	1.09835	1.09835
BPC1	UV-B		26.7176				0	60		6.10015	0.589635	0.664511	0.664511	0.54641
BPC1	UV-B		26.9809				0	60		6.30427	0.996483	0.50122	0.50122
BPC1	UV-B		27.0481				0	60		6.24972	1.07857	0.473499	0.473499
BPC1	Red		28.1409				0	60		8.25396	2.74345	0.149327	3.07184	3.07005
BPC1	Red		28.2623				0	60		8.28559	2.97781	0.126938	2.46253
BPC1	Red		28.351				0	60		7.94788	2.77673	0.145922	3.67579
BPC1	Blue		27.4597				0	60		4.43681	-1.0737	2.10482	2.10482	2.10528
BPC1	Blue		27.2329				0	60		4.20705	-1.10074	2.14464	2.14464
BPC1	Blue		28.0378				0	60		4.12405	-1.0471	2.06637	2.06637
BPC1	SA		27.4901				0	60		5.80377	0.293261	0.816056	0.816056	0.72178
BPC1	SA		27.6726				0	60		5.84338	0.535598	0.689873	0.689873
BPC1	SA		27.724				0	60		5.7719	0.600748	0.659412	0.659412
BPC1	CK		26.782				0	60		5.51051		1	1
BPC1	CK		27.2711				0	60		5.30778		1	1
BPC1	CK		27.2603				0	60		5.17115		1	1
BPC9	UV-A		40			0	0	60		15.9503	-2.77824	6.86014	6.86014	5.10675
BPC9	UV-A		40			0	0	60		15.9056	-2.13113	4.38062	4.38062
BPC9	UV-A		40			0	0	60		15.8825	-2.02839	4.07949	4.07949
BPC9	UV-B		40			0	0	60		19.3826	0.654084	0.635479	0.635479	0.484703
BPC9	UV-B		40			0	0	60		19.3233	1.28663	0.409908	0.409908
BPC9	UV-B		40			0	0	60		19.2016	1.29081	0.408722	0.408722
BPC9	Red		40			0	0	60		20.113	1.38453	0.383015	7.87908	6.86762
BPC9	Red		40			0	0	60		20.0233	1.98658	0.252336	4.89519
BPC9	Red		40			0	0	60		19.5969	1.68603	0.310781	7.8286
BPC9	Blue		33.4691			0	0	60		10.4463	-8.28225	311.318	311.318	228.265
BPC9	Blue		33.9484				0	60		10.9226	-7.11412	138.537	138.537
BPC9	Blue		33.9484				0	60		10.0347	-7.87615	234.94	234.94
BPC9	SA		38.8037			0	0	60		17.1173	-1.61117	3.05499	3.05499	2.40904
BPC9	SA		38.8037				0	60		16.9745	-1.06225	2.08819	2.08819
BPC9	SA		38.8037			0	0	60		16.8515	-1.0593	2.08392	2.08392
BPC9	CK		40			0	0	60		18.7285		1	1
BPC9	CK		40			0	0	60		18.0367		1	1
BPC9	CK		40			0	0	60		17.9108		1	1
BPC24	UV-A		30.4494				0	60		6.39969	-1.88682	3.69818	3.69818	2.73882
BPC24	UV-A		30.3402				0	60		6.24578	-1.37976	2.60225	2.60225
BPC24	UV-A		31.2212				0	60		7.10363	-0.93811	1.91602	1.91602
BPC24	UV-B		28.9933				0	60		8.37593	0.0894181	0.939902	0.939902	1.00418
BPC24	UV-B		28.8693				0	60		8.19267	0.567127	0.67496	0.67496
BPC24	UV-B		28.3571				0	60		7.55871	-0.483032	1.39768	1.39768
BPC24	Red		30.1501				0	60		10.2631	1.97662	0.254085	5.22683	3.32935
BPC24	Red		30.8372				0	60		10.8605	3.23497	0.106213	2.06048
BPC24	Red		31.6663				0	60		11.2632	3.22143	0.107214	2.70073
BPC24	Blue		29.3209				0	60		6.29804	-1.98846	3.96814	3.96814	3.8969
BPC24	Blue		29.2338				0	60		6.20793	-1.41761	2.67144	2.67144
BPC24	Blue		29.6189				0	60		5.70513	-2.33661	5.05113	5.05113
BPC24	SA		29.9748				0	60		8.28842	0.00191636	0.998673	0.998673	0.722517
BPC24	SA		30.2741				0	60		8.44493	0.819386	0.566683	0.566683
BPC24	SA		30.7256				0	60		8.77344	0.731699	0.602194	0.602194
BPC24	CK		29.558				0	60		8.28651
BPC24	CK		29.5888				0	60		7.62555
BPC24	CK		30.1309				0	60		8.04174
Actin	UV-A		24.0497				0	60
Actin	UV-A		24.0944				0	60
Actin	UV-A		24.1175				0	60
Actin	UV-B		20.6174				0	60
Actin	UV-B		20.6767				0	60
Actin	UV-B		20.7984				0	60
Actin	Red		19.887				0	60
Actin	Red		19.9767				0	60
Actin	Red		20.4031				0	60
Actin	Blue		23.0229				0	60
Actin	Blue		23.0258				0	60
Actin	Blue		23.9137				0	60
Actin	SA		21.6863				0	60
Actin	SA		21.8292				0	60
Actin	SA		21.9521				0	60
Actin	CK		21.2715				0	60
Actin	CK		21.9633				0	60
Actin	CK		22.0892				0	60
